# Supplementary material for: Tolfenamic Acid Derivatives: A New Class of Transcriptional Modulators with Potential Therapeutic Applications for Alzheimer’s Disease and Related Disorders
Source: Int J Mol Sci. 2023 Oct 16;24(20):15216. doi: 10.3390/ijms242015216 (PMC10607430; doi:10.3390/ijms242015216)
Supplement: Supplementary file 1 [file ijms-24-15216-s001.zip]

Archive with 1 entries (1 files):
- ijms-2647164-supplementary.pdf
